# Supplementary material for: Restoration of PITPNA in Type 2 diabetic human islets reverses pancreatic beta-cell dysfunction
Source: Nat Commun. 2023 Jul 17;14:4250. doi: 10.1038/s41467-023-39978-1 (PMC10352338; doi:10.1038/s41467-023-39978-1)
Supplement: Supplementary file 4 — Source Data [file 41467_2023_39978_MOESM4_ESM.xlsx]

## Sheet: Figure 1
				Sample Size (n)	Statistical Test	Values
1h	ND	T2D		ND (n=16)	Two-tailed unpaired Student’s t-test	t=4.125, P=0.0006
PITPNA mRNA	1.03439	0.396429		T2D (n=5)
	0.870036	0.552695
	0.838789	0.735102
	0.830865	0.333573
	0.941788	0.145196
	0.980797
	1.08161
	1.72214
	1.44513
	1.30312
	0.636319
	1.0145
	0.871484
	0.724313
	0.911349
	0.793375
mean	1	0.432599
SEM	0.06983	0.09991
1i
1e	Non (<5.7)	Pre-diabetes (5.7-6.4)	Diabetes (>6.5)	Non (n=51)			1f	Hba1c	PITPNA	N=77		1g	BMI	PITPNA	N=89
	7.50615	7.26572	7.29063	Pre-diabetes (n=27)				4.3	7.50615	Linear regression			17.6	8.26846	Linear regression
	7.23352	7.49605	7.46383	Disbetes (n=11)				4.3	7.23352	F=2.871, R squared =0.03687			19.4	7.63421	F=1.239, R squared =0.01404
	7.45498	7.56839	7.4002					4.5	7.45498				20.1	7.35902
	7.23446	8.26758	7.42873	Ordinary one-way ANOVA				4.6	7.23446				21.1	7.50615
	7.3349	7.74185	7.59227	Turkey’s multiple comparisons test				4.6	7.3349				21.1	8.01889
	7.04843	7.67286	6.97202					5	7.04843				21.3	7.88164
	7.48451	7.39442	6.16676					5.1	7.48451				21.5	7.14712
	7.14712	7.88484	7.17099	Summary: F=3.543, P =0.0332				5.2	7.14712				22	7.48654
	7.62509	7.39826	7.43211	Multiple comparison:				5.2	7.62509				22.5	7.22735
	7.18885	7.91186	7.28247	Non vs Pre-diabetes: P=0.7248				5.2	7.18885				22.5	7.67286
	7.22735	7.31602	7.19063	NOD vs Diabetes: P=0.025				5.3	7.22735				22.8	7.40539
	7.65006	7.90848		Diabetes vs Pre-diabetes: P=0.1278				5.3	7.65006				22.9	7.04843
	7.41489	7.35902						5.3	7.41489				23.1	7.10719
	7.50295	7.15088						5.3	7.50295				23.2	7.15088
	7.54234	7.32244						5.3	7.54234				23.4	7.65006
	7.60937	7.5346						5.3	7.60937				23.7	7.41489
	6.77334	7.41069						5.3	6.77334				23.9	7.50295
	7.08407	7.50677						5.4	7.08407				23.9	7.08407
	8.36663	7.5143						5.4	8.36663				23.9	7.50677
	7.57828	7.36051						5.4	7.57828				24.2	7.62509
	7.69473	7.10719						5.4	7.69473				24.2	8.36663
	7.15158	7.15392						5.4	7.15158				24.2	7.5143
	7.43085	6.95853						5.4	7.43085				24.5	7.54234
	7.18546	7.2396						5.4	7.18546				24.5	7.57828
	7.88164	6.88583						5.5	7.88164				24.5	7.32244
	7.45624	7.17374						5.5	7.45624				24.5	7.15392
	7.01722	7.74879						5.5	7.01722				24.6	7.23446
	7.98787							5.5	7.98787				24.6	7.36051
	7.21596							5.5	7.21596				24.7	7.3349
	8.26851							5.5	8.26851				24.7	7.45624
	7.40539							5.6	7.40539				24.7	7.39442
	7.41065							5.6	7.41065				24.7	7.5346
	7.61014							5.6	7.61014				24.7	7.43211
	7.72654							5.6	7.72654				24.7	7.70897
	7.61627							5.6	7.61627				24.8	7.60937
	7.92873							5.6	7.92873				24.8	7.69473
	7.06635							5.6	7.06635				24.8	7.67574
	7.03314							5.6	7.03314				24.9	7.15158
	7.61836							5.6	7.61836				25	7.26572
	8.26846							5.7	7.26572				25.1	7.49605
	7.63421							5.7	7.49605				25.3	7.17374
	8.01889							5.7	7.56839				25.4	7.41065
	7.48654							5.7	8.26758				25.7	7.48451
	7.70897							5.7	7.74185				25.7	7.01722
	7.67574							5.8	7.67286				26	7.18885
	7.7582							5.8	7.39442				26	7.98787
	7.47883							5.8	7.88484				26	7.61014
	7.3319							5.8	7.39826				26.1	7.72654
	7.67847							5.8	7.91186				26.1	7.61627
	7.84627							5.9	7.31602				26.1	7.74879
	7.67762							5.9	7.90848				26.1	7.7582
								6	7.35902				26.2	7.45498
								6	7.15088				26.2	7.43085
								6	7.32244				26.2	7.21596
								6	7.5346				26.2	7.92873
								6	7.41069				26.3	6.77334
								6.1	7.50677				26.3	7.88484
								6.1	7.5143				26.3	6.95853
								6.1	7.36051				26.8	7.47883
								6.2	7.10719				27	7.23352
								6.2	7.15392				27	7.2396
								6.2	6.95853				27	7.28247
								6.2	7.2396				27.2	7.3319
								6.2	6.88583				27.5	7.18546
								6.4	7.17374				27.5	7.06635
								6.4	7.74879				27.5	7.31602
								6.7	7.29063				27.7	7.67847
								6.8	7.46383				27.8	7.90848
								6.8	7.4002				27.8	6.16676
								6.9	7.42873				28	7.03314
								7	7.59227				28.4	8.26851
								7	6.97202				28.4	7.39826
								7.2	6.16676				28.4	7.59227
								7.3	7.17099				28.7	7.61836
								8	7.43211				28.7	6.97202
								8.6	7.28247				29	7.84627
								10	7.19063				29.1	7.67762
													29.4	7.56839
													29.4	7.91186
													29.4	7.42873
													29.4	7.17099
													30.5	8.26758
													30.9	7.29063
													31.1	7.74185
													32.5	6.88583
													33.1	7.46383
													33.6	7.41069
													34.2	7.19063
													34.6	7.4002

## Sheet: Figure 2
										Sample Size (n)	Statistical Test	Values
2a										Wild-type (n=3)	Two-tailed unpaired Student’s t-test	t=16.2, P<0.0001
										Ins-Cre, Pitpnaflox/flox (n=3)
2b	Fed		Fast							Wild-type (n=6)	Two-tailed unpaired Student’s t-test	Fed: t=3.687, P=0.0042
	Wild-type (n=6)	Ins-Cre, Pitpnaflox/flox (n=6)	Wild-type (n=6)	Ins-Cre, Pitpnaflox/flox (n=6)						Ins-Cre, Pitpnaflox/flox (n=6)		Fast: t=0.2001, P=0.8454
	157	97	220	86
	131	91	164	102
	148	95	173	63
	167	79	182	94
	130	95	195	101
	145	96	171	99
mean	146.333	92.1667	184.167	90.8333
SEM	5.909	2.762	8.388	6.063
										WT (n=5)	Two-tailed unpaired Student’s t-test	Plasma ins.: t=2.569, P=0.0303
2b	Wild-type (n=5)	Ins-Cre, Pitpnaflox/flox (n=6)								Ins-Cre, Pitpnaflox/flox (n=6)
Plasma insulin	2	1.3
	2.3	1.6
	2.6	2.2
	3.2	1.8
	1.9	2
		1.5
mean	2.4	1.73333
SEM	0.2345	0.1358
2c		WT (n=6)						mean	SEM	Wild-type (n=6)	Two-way repeated-measure ANOVA	Interaction: F=3.387, P=0.0272
	0 min	2.6	2.2	2.5	2.8	2.6	2.5	2.53333	0.08028	Ins-Cre, Pitpnaflox/flox (n=6)	Post-hoc multiple comparisons test (Sidak's)	Time: F=52.20, P<0.0001
	2 min	3.6	3.2	3.8	4.1	4.2	3.7	3.76667	0.1476			Genotype: F=101.3, P<0.0001
	5 min	2.9	2.7	2.7	2.9	2.8	2.6	2.76667	0.04944
	15 min	3.5	3.5	3.6	3.3	3.7	3.8	3.56667	0.07149
		Ins-Cre, Pitpnaflox/flox ( (n=6)
	0 min	2	1.8	2.1	2.5	1.98	1.9	2.04667	0.09955
	2 min	3	2.5	3	2.9	3.2	3	2.93333	0.09545
	5 min	2.6	2.4	2.2	2.2	1.9	2.6	2.31667	0.1108
	15 min	2.3	2.6	2.9	2.5	2.6	2.7	2.6	0.08165
Stimulation index	Wild-type (n=5)	Ins-Cre, Pitpnaflox/flox (n=5)								Wild-type (n=5)	Two-tailed unpaired Student’s t-test	t=2.353, P=0.0465
	1.34615	1.17202								Ins-Cre, Pitpnaflox/flox (n=5)
	1.59091	1.38626
	1.44	1.01323
	1.42308	1.31313
	1.52	1.42105
mean	1.46403	1.26114
SEM	0.04155	0.07603
2d		Wild-type (n=6)						mean	SEM	Wild-type (n=6)	Two-way repeated-measure ANOVA	Interaction: F=2.343, P=0.0675
	0 min	97	91	95	79	95	96	92.1667	2.762	Ins-Cre, Pitpnaflox/flox (n=6)	Post-hoc multiple comparisons test (Sidak's)	Time: F=46.58, P<0.0001
	15 min	311	219	135	435	429	434	327.167	52.38			Genotype: F=15.14, P=0.0003
	30 min	314	195	137	518	457	400	336.833	61.05
	60 min	266	146	145	331	257	253	233	29.99
	120 min	138	110	121	141	132	119	126.833	4.936
		Ins-Cre, Pitpnaflox/flox (n=6)
	0 min	86	102	63	94	101	99	90.8333	6.063
	15 min	455	472	454	449	460	476	461	4.382
	30 min	414	500	570	404	415	560	477.167	31.2
	60 min	323	320	403	272	244	302	310.667	22.2
	120 min	145	152	173	134	132	133	144.833	6.498
2e	Wild-type (n=5)									Wild-type (n=5)	Two-tailed unpaired Student’s t-test	2.8: t=0.9584, P=0.3695
	2.8 mM Glu	16 mM Glu	2.8 mM Glu+ KCl							Ins-Cre, Pitpnaflox/flox (n=5)		16.7: t=3.506, P=0.008
	0.1	0.35	0.9									KCl: t=3.169, P=0.0132
	0.16	0.44	1
	0.22	0.46	1.1
	0.14	0.52	0.88
	0.11	0.3	0.5
mean	0.146	0.414	0.876
SEM	0.02135	0.03945	0.1019
	Ins-Cre, Pitpnaflox/flox (n=5)
	2.8 mM Glu	16 mM Glu	2.8 mM Glu+ KCl
	0.12	0.29	0.52
	0.14	0.15	0.33
	0.12	0.33	0.65
	0.16	0.18	0.6
	0.06	0.11	0.42
mean	0.12	0.212	0.504
SEM	0.01673	0.042	0.05836
2g	Wild-type (n=8)	Ins-Cre, Pitpnaflox/flox (n=8)
Docked vesicles	6	4.1								Wild-type (n=8)	Two-tailed unpaired Student’s t-test	t=2.979, P=0.01
	7.4	4.3								Ins-Cre, Pitpnaflox/flox (n=8)
	5.9	5.6
	4.9	5.8
	6.8	5
	5	3.6
	6.5	4.5
	9.6	5
mean	6.5125	4.7375
SEM	0.5333	0.2659
2h	Wild-type (n=8)	Ins-Cre, Pitpnaflox/flox (n=8)								Wild-type (n=8)	Two-tailed unpaired Student’s t-test	t=2.261, P=0.0402
Granules density	4.2	3								Ins-Cre, Pitpnaflox/flox (n=8)
	3.6	2.6
	2.2	1.9
	2.9	1.7
	1.9	3.5
	3	2.2
	3.6	1.8
	3.5	1.6
mean	3.1125	2.2875
SEM	0.2728	0.2423
2i	Wild-type (n=7)									Wild-type (n=7)	Two-tailed unpaired Student’s t-test	ISG: t=7.551, P<0.0001
	ISG	MDG	CCG	ESG						Ins-Cre, Pitpnaflox/flox (n=7)		MSG: t=5.951, P<0.0001
	16.2	63.1	3.2	17.5								CCG: t=0.3304, P=0.746
	18.4	66.8	3.6	11.2								ESG: t=2.462, P=0.0274
	17.2	61.5	5.8	15.5
	16.2	69.5	4.6	9.7
	18.4	57.8	5	18.8
	16.3	67.2	4.1	12.4
	18.4	59.4	3.3	18.9
mean	17.3	63.6143	4.22857	14.8571
SEM	0.41	1.647	0.363	1.425
	Ins-Cre, Pitpnaflox/flox (n=7)
	24.1	51.6	3.6	20.7
	20.8	50.9	4.2	24.1
	24.3	53.2	4.1	18.4
	22.4	54.2	3.3	20.1
	25	50	4.8	20.2
	26.4	58.4	5.1	10.1
	23.7	43.6	3.9	28.8
mean	23.8143	51.7	4.14286	20.3429
SEM	0.6815	1.708	0.2399	2.152
2l	Wild-type (n=16)	Ins-Cre, Pitpnaflox/flox (n=13)								Wild-type (n=16)	Two-tailed unpaired Student’s t-test	Islets number: t=8.775, P<0.0001
Islets number	35	20								Ins-Cre, Pitpnaflox/flox (n=13)
	42	23
	40	33
	36	36
	45	30
	49	23
	50	21
	36	16
	38	19
	42	20
	40	21
	36	20
	38	18
	39
	45
	50
mean	41.3125	23.0769
SEM	1.28	1.685
2l	Wild-type (n=7)	Ins-Cre, Pitpnaflox/flox (n=7)								Wild-type (n=7)	Two-tailed unpaired Student’s t-test	Insulin+ number: t=3.151, P=0.0084
nsulin+ number	0.35	0.1								Ins-Cre, Pitpnaflox/flox (n=7)
	0.6	0.15
	0.5	0.22
	0.48	0.28
	0.6	0.14
	0.7	0.6
	0.46	0.42
mean	0.527143	0.272857
SEM	0.04346	0.06799
2l	Wild-type (n=5)	Ins-Cre, Pitpnaflox/flox (n=5)								Wild-type (n=5)	Two-tailed unpaired Student’s t-test	Beta-cell mass: t=3.191, P=0.0128
Beta-cell mass	1.45	0.96								Ins-Cre, Pitpnaflox/flox (n=5)
	1.33	1.1
	1.05	0.93
	1.28	1.05
	1.25	1.12
mean	1.272	1.032
SEM	0.06515	0.0376
2l	Wild-type (n=5)	Ins-Cre, Pitpnaflox/flox (n=5)								Wild-type (n=5)	Two-tailed unpaired Student’s t-test	Gcg+ number: t=0.7587, P=0.4698
Gcg+ number	8.8	9.2								Ins-Cre, Pitpnaflox/flox (n=5)
	9.6	8.2
	10.1	11.1
	10.9	9.5
	12.1	10.6
mean	10.3	9.72
SEM	0.5648	0.5152

## Sheet: Figure 3
								Sample Size (n)	Statistical Test	Values
3b	Wild-type (n=6)	Ins-Cre, Pitpnaflox/flox (n=6)						Wild-type (n=6)	Two-tailed unpaired Student’s t-test	t=4.867, P=0.0007
	0.66	0.88						Ins-Cre, Pitpnaflox/flox (n=6)
	0.08	3.11
	0.11	2.69
	0.15	1.66
	0.21	2.25
	0.8	1.69
mean	0.335	2.04667
SEM	0.1343	0.282
3c	Wild-type (n=6)	Ins-Cre, Pitpnaflox/flox (n=6)						Wild-type (n=6)	Two-tailed unpaired Student’s t-test	t=0.2388, P=0.8161
	0.09	0.15						Ins-Cre, Pitpnaflox/flox (n=6)
	0.18	0.35
	0.44	0.08
	0.62	0.55
	0.15	0.14
	0.35	0.4
mean	0.305	0.278333
SEM	0.08273	0.07499
3d								Wild-type (n=4)
								Ins-Cre, Pitpnaflox/flox (n=4)
3e		Wild-type (n=4)				mean	SEM	Wild-type (n=4)	Two-tailed unpaired Student’s t-test	Pitpna: t=9.925, P<0.0001
	pitpna	0.980392	1.01604	1.18538	0.846702	1.00713	0.06971	Ins-Cre, Pitpnaflox/flox (n=4)		PC1/3: t=6.976, P<0.0001
	pc1/3	0.953206	1.29983	0.909879	0.866551	1.00737	0.09908			PC2: t=2.54, P=0.0441
	pc2	1.21528	0.763889	0.954861	1.06771	1.00043	0.09518			CPE: t=2.465, P=0.0488
	cpe	1.40145	0.858951	0.976492	0.768535	1.00136	0.14			CGA: t=1.747, P=0.1313
	cga	1.12149	0.654206	0.981308	1.21495	0.99299	0.1227			CGB: t=2.332, P=0.0585
	cgb	0.814664	1.222	1.06925	0.977597	1.02088	0.08524
		Ins-Cre, Pitpnaflox/flox (n=4)
	pitpna	0.249554	0.258467	0.13369	0.294118	0.233957	0.03478
	pc1/3	0.242634	0.285962	0.355286	0.164645	0.262132	0.03993
	pc2	0.451389	0.891458	0.723889	0.558958	0.656424	0.09976
	cpe	0.665244	0.736202	0.634159	0.329747	0.591338	0.1147
	cga	0.88785	0.82243	0.411215	0.719626	0.71028	0.1055
	cgb	0.794297	0.692464	0.814664	0.89613	0.799389	0.04188

## Sheet: Figure 4
														Sample Size (n)	Statistical Test	Values
4a
4b	2.8 mM Glu	25 mM Glu												sh-Ctrl (n=4)	Ordinary one-way ANOVA	2.8 mM glc.Summary: F=3.937, P =0.0591
	sh-Ctrl (n=4)													sh-PITPNA (n=4)	Turkey’s multiple comparisons test	Multiple comparison:
	34.3939	72.8788												OE-PITPNA (n=4)		sh-Ctrl vs sh-PITPNA: P=0.7839
	37.1212	81.2121														sh-Ctrl vs OE-PITPNA: P=0.1625
	36.6667	78.0303														sh-PITPNA vs OE-PITPNA: P=0.0581
	35.1515	82.2727
mean	35.8333	78.5985
SEM	0.6383	2.109
	sh-PITPNA (n=4)
	36.8182	57
	35.303	50
	36.6667	55
	36.5151	52
mean	36.3258	53.5
SEM	0.3465	1.555
	OE-PITPNA (n=4)
	35.4545	90
	34.8485	93
	34.0909	90
	33.0303	95
mean	34.3561	92
SEM	0.5226	1.225
4c
Time	sh-Ctrl (n=5)					sh-PITPNA (n=7)								sh-Ctrl (n=5)	Two-way repeated-measure ANOVA	Interaction: F=2.494, P<0.0001
1	100	101	103	100	103	100	101	103	101	103	101	103		sh-PITPNA (n=7)	Post-hoc multiple comparisons test (Sidak's)	Time: F=0.4961, P=0.5381
2	100	101	103	100	103	100	101	103	101	103	101	103				Genotype: F=8.047, P=0.0176
3	100	101	103	100	103	100	101	103	101	103	101	103
4	100	101	103	100	103	100	101	103	101	103	101	103
5	100	101	103	100	103	100	101	103	101	103	101	103
6	100	101	103	100	103	100	101	103	101	103	101	103
7	100	101	103	100	103	100	101	103	101	103	101	103
8	100	101	103	100	103	100	101	103	101	103	101	103
9	100	101	103	100	103	100	101	103	101	103	101	103
10	100	101	103	100	103	100	101	103	100.02	100	100	100.017
11	94.722	104.197	100	100.009	100	98.5982	95.2887	94.7876	95.8906	96.0906	97.9711	94.0958
12	92.9774	102.239	99.8852	124.227	100.111	95.074	90.5927	104.777	92.3149	95.2935	96.182	89.0416
13	93.9995	103.308	103.98	127.761	104.652	96.0042	91.6413	102.777	90.3669	96.122	94.4082	85.9986
14	94.9599	105.536	108.164	130.692	110.399	93.2399	90.2584	101.026	86.0107	95.6451	92.2441	83.872
15	94.1581	107.134	114.886	127.158	116.351	96.3055	91.6717	98.7254	84.3029	96.0906	89.628	81.1263
16	97.48	108.597	120.467	132.293	125.84	99.9083	90.8207	95.7617	82.5017	96.1498	88.3461	78.398
17	100.185	110.633	126.258	135.728	133.538	100.694	90.1216	94.5596	79.8666	93.8662	87.4393	76.5163
18	101.639	112.321	132.056	134.218	140.984	101.166	90.7295	93.8549	79.8466	95.0707	86.1574	74.9947
19	105.375	114.999	135.461	136.529	141.235	102.018	91.7173	93.9171	77.1648	94.2561	84.7156	72.0777
20	108.618	116.451	138.485	136.385	140.938	103.59	92.9027	93.43	76.5577	95.283	83.652	71.6299
21	111.437	121.166	143.408	140.612	142.999	102.659	90.9726	94.487	73.6024	96.2334	82.5638	69.5243
22	116.398	123.236	141.833	140.234	144.141	105.489	93.8906	93.772	73.3689	97.6119	82.1549	68.489
23	121.156	125.25	141.355	139.146	144.828	108.175	94.2857	92.8083	70.9406	96.7834	81.0667	66.7821
24	124.522	128.12	140.238	138.912	145.803	109.826	96.079	92.4145	70.1601	96.8635	79.6619	65.411
25	128.892	130.483	136.603	138.993	144.42	107.9	96.003	94.1658	68.4923	96.7138	78.4783	63.5992
26	132.549	133.498	134.939	135.719	143.677	108.516	97.5076	93.1399	67.6784	98.1898	78.3031	62.6548
27	135.933	135.805	130.187	134.928	142.479	113.219	98.2979	93.6891	65.7038	98.4265	77.2856	61.3221
28	137.14	138.292	128.184	133.687	139.554	113.245	102.781	93.4819	64.6898	96.954	76.3295	60.1749
29	142.021	140.396	124.919	129.182	138.329	111.175	99.8328	93.6684	64.1694	97.9043	74.4113	59.4509
30	145.749	142.298	125.869	128.534	134.308	115.053	102.766	94.4249	63.6558	97.2534	73.9902	58.1847
31	147.387	145.775	122.017	125.018	129.359	115.629	100.015	95.3264	62.8486	99.1053	72.2256	57.6215
32	149.828	151.75	120.314	122.239	123.073	117.569	101.337	93.9793	62.5617	98.2733	71.0944	56.6842
33	152.26	153.044	118.12	122.338	118.83	118.905	104.134	94.7357	61.0073	97.403	69.9477	55.9147
34	154.119	154.709	117.801	116.862	113.268	121.748	101.626	95.9482	60.6071	96.4666	69.4743	55.0157
35	154.604	154.979	115.039	116.304	106.825	120.726	134.21	96.0518	60.1468	96.8426	69.3206	54.666
36	156.666	157.534	114.854	119.254	104.392	121.093	140.608	96.2487	59.4129	97.9322	68.7027	53.4732
37	155.838	158.58	113.324	118.93	103.203	127.984	137.736	96.8187	59.0527	95.2273	68.8257	53.1654
38	154.454	158.231	109.599	117.599	99.7307	122.141	141.413	96.2902	58.6124	95.3805	67.8912	52.1476
39	152.868	162.44	107.953	115.279	98.9879	123.739	137.994	96.6321	58.439	94.8235	67.4178	51.6719
40	151.767	163.452	105.683	116.061	97.3816	125.743	137.751	96.6321	57.8052	95.7425	66.7384	50.2763
41	151.679	165.523	104.503	113.93	96.1838	128.875	134.772	97.7513	57.2982	94.4093	65.4657	50.6261
42	148.991	167.852	102.245	112.707	95.9703	126.595	135.091	97.4819	56.9713	94.2073	64.8724	49.2445
43	148.709	169.168	101.346	113.381	92.9155	128.914	131.763	97.7617	56.2709	95.3422	64.9585	49.0031
44	147.379	170.935	99.3112	115.27	94.2061	130.316	135.73	98.7254	56.2308	94.4858	64.7863	48.2721
45	145.731	171.723	97.1427	115.36	92.4048	132.176	133.571	98.5596	55.7105	94.8688	64.399	47.2648
46	140.858	174.266	97.7358	113.642	89.935	131.089	135.669	98.8912	55.3569	94.3048	64.0209	46.4743
47	139.616	174.93	97.3723	115.782	86.5274	130.735	136.854	98.0725	55.477	94.2978	62.945	45.7468
48	137.915	179.453	96.5368	114.496	84.5775	131.652	134.818	100.829	55.2502	93.1282	63.2186	45.3655
49	137.087	178.71	97.4424	116.52	82.0241	134.718	131.155	97.7513	54.7632	92.7905	62.2011	44.6625
50	133.8	183.56	93.7943	116.142	81.3742	133.434	133.875	99.5648	54.056	89.9742	62.2379	44.1273
51	151.679	183.211	94.515	112.824	80.7335	135.53	130.745	101.192	53.4623	90.0996	61.368	43.4418
52	148.991	183.774	94.2917	114.964	80.3343	134.718	131.793	101.658	52.6618	89.4556	60.7562	43.0675
53	148.709	183.628	95.3441	112.527	78.208	134.94	133.739	101.554	53.6291	88.2197	60.3013	42.6198
54	147.379	186.79	94.7637	112.653	79.3408	137.508	134.878	100.415	51.4276	89.1388	59.9201	41.4341
55	145.731	187.982	93.6348	110.746	77.3816	138.53	131.869	102.166	51.3676	88.8603	63.2708	40.9059
56	140.858	188.95	91.8298	113.228	76.9545	135.373	128.693	101.617	50.2869	88.1884	62.8159	40.9514
57	139.616	190.222	91.3068	110.018	75.8124	137.626	134.575	101.44	50.7672	87.7567	65.767	40.1609
58	137.915	189.895	91.4727	110.297	75.9796	138.923	130.988	102.166	50.2468	86.8307	62.8497	39.8216
59	137.087	190.008	89.3679	106.43	74.7447	138.137	133.1	101.254	50.1735	85.9779	63.4368	39.0626
60	133.8	191.347	89.9164	105.881	73.4726	140.102	129.225	101.627	49.433	84.7873	62.7175	38.8597
4h	CNT		OE		CNT		KD							sh-Ctrl (n=40)	Two-way ANOVA	Summary: F=11.67, P<0.0001
	0.054982	Unsorted	0.10923	Unsorted	0.127594	Unsorted	0.067777	Unsorted						sh-PITPNA (n=43)	Tukey’s multiple comparisons test	Multiple comparison:
	0.01032	1	0.18304	1	0.02802	1	0.01219	1						Ctrl (n=50)		sh-Ctrl vs sh-PITPNA: P=0.0003
	0.0321	1	0.13847	1	0.06223	1	0.10884	1						OE-PITPNA (n=40)		Ctrl vs OE-PITPNA: P=0.001
	0.00811	1	0.06571	1	0.14194	1	0.11692	1
	0.0775	1	0.2106	1	0.08672	1	0.04696	1
	0.01218	1	0.10812	1	0.13332	1	0.03542	1
	0.01477	1	0.03767	1	0.01162	1	0.08206	1
	0.02981	1	0.02178	1	0.20505	1	0.02591	1
	0.01644	1	0.01156	1	0.11238	1	0.11776	1
	0.0037	1	0.31919	1	0.10019	1	0.12148	1
	0.05529	1	0.03827	1	0.05555	1	0.21576	1
	0.08189	1	0.03012	1	0.12407	1	0.0215	1
	0.09711	1	0.05106	1	0.16729	1	0.09246	2
	0.04029	1	0.06563	1	0.08124	1	0.02553	2
	0.06243	1	0.0589	1	0.03283	2	0.04333	2
	0.00546	1	0.03542	1	0.09812	2	0.05393	2
	0.01192	1	0.03643	2	0.19347	2	0.06737	2
	0.00386	1	0.11892	2	0.09504	2	0.06369	2
	0.01182	1	0.25378	2	0.13448	2	0.0725	2
	0.23031	2	0.07959	2	0.26263	2	0.01947	2
	0.0703	2	0.07457	2	0.11272	2	0.02603	2
	0.11896	2	0.08426	2	0.16526	2	0.01791	2
	0.05267	2	0.0626	2	0.14835	2	0.06985	2
	0.01403	2	0.09453	2	0.2388	2	0.18563	2
	0.06368	2	0.06824	2	0.16172	2	0.10307	2
	0.08334	2	0.26223	2	0.13171	2	0.06284	2
	0.06772	2	0.16582	2	0.30075	2	0.04407	2
	0.07546	2	0.01956	2	0.09536	2	0.12094	2
	0.01421	2	0.13317	2	0.16209	2	0.04613	2
	0.03671	2	0.11928	2	0.13018	2	0.09516	2
	0.05816	2	0.10453	2	0.23674	2	0.01371	2
	0.01145	2	0.0785	2	0.08193	2	0.09625	2
	0.00538	2	0.14133	2	0.16639	3	0.08075	2
	0.06408	2	0.07882	2	0.05051	3	0.0607	2
	0.01299	2	0.13909	3	0.20538	3	0.11178	2
	0.07013	2	0.12671	3	0.0775	3	0.01026	3
	0.04931	2	0.03731	3	0.1259	3	0.0578	3
	0.03743	2	0.27316	3	0.10757	3	0.01884	3
	0.0966	2	0.0697	3	0.03562	3	0.03544	3
	0.24836	2	0.10549	3	0.12947	3	0.0348	3
	0.12587	2	0.26605	3	0.11364	3	0.05957	3
	0.00648	2					0.01085	3
	0.01319	3					0.1776	3
	0.14317	3					0.03135	3
	0.02681	3
	0.11978	3
	0.02377	3
	0.15897	3
	0.03806	3
	0.00493	3
	0.03179	3

## Sheet: Figure 5
												Sample Size (n)	Statistical Test	Values
5b	sh-Ctrl	sh-PITPNA	OE-Ctrl	OE-PITPNA								sh-Ctrl (n=9)	Ordinary one-way ANOVA	Summary: F=28.28, P<0.0001
	3	1.9	2.1	4.9								sh-PITPNA (n=9)	Turkey’s multiple comparisons test	Multiple comparison:
	2	1.6	2.5	3.2								OE-Ctrl (n=9)		sh-Ctrl vs sh-PITPNA: P=0.0199
	1.6	2.1	1.9	4.1								OE-PITPNA (n=9)		OE-Ctrl vs OE-PITPNA: P<0.0001
	2.5	1.2	2.4	3.5										sh-Ctrl vs OE-Ctrl: P=0.9421
	3.5	2.1	2	3.9
	1.6	1.2	3.1	4.7
	1.9	1.1	2.2	3.8
	2.9	1.6	3	3.5
	3.3	1.8	1.7	5.1
mean	2.47778	1.62222	2.32222	4.07778
SEM	0.2437	0.1289	0.1597	0.2253
5c	sh-Ctrl	sh-PITPNA	OE-Ctrl	OE-PITPNA								sh-Ctrl (n=9)	Ordinary one-way ANOVA	Summary: F=29.66, P P<0.0001
	8	4.3	7.2	13.2								sh-PITPNA (n=9)	Turkey’s multiple comparisons test	Multiple comparison:
	10.5	2.8	8.4	9.4								OE-Ctrl (n=9)		sh-Ctrl vs sh-PITPNA: P=0.0004
	9.5	6.7	8.8	11.3								OE-PITPNA (n=9)		OE-Ctrl vs OE-PITPNA: P=0.0421
	8	3.8	9.1	7.6
	7.1	5.5	9.7	13.1
	8.4	5.1	7.1	8.1
	9.6	4.2	7.8	9.4
	8.4	2.6	8	12.3
	9.2	3.8	6.7	10.5
mean	8.74444	4.31111	8.08889	10.5444
SEM	0.3465	0.4328	0.3335	0.6922
5d		sh-Ctrl (n=6-8)								mean	SEM	sh-Ctrl (n=6-8)	Ordinary one-way ANOVA	ISG Summary: F=41.90, P<0.0001
	ISG	12.3	15.9	17.6	10.9	11.5	10.2	10.6		12.7143	1.088	sh-PITPNA (n=6-8)	Turkey’s multiple comparisons test	Multiple comparison:
	MSG	66.1	72.1	66.8	68.9	68.5	66.2	63.7	60.2	66.5625	1.26	OE-Ctrl (n=5-8)		sh-Ctrl vs sh-PITPNA: P<0.0001
	CCG	7.4	6.5	5.2	5.6	3.9	4.1			5.45	0.5542	OE-PITPNA (n=6-8)		OE-Ctrl vs OE-PITPNA: P=0.0128
	ESG	13.4	9.1	15	14.4	19.7	23	21		16.5143	1.85			sh-Ctrl vs OE-Ctrl: P=0.9825
		sh-PITPNA (n=6-8)
	ISG	13.2	19.6	18.2	22.2	23.5	19.5	24.3	12.8	19.1625	1.534			MSG Summary: F=50.46, P<0.0001
	MSG	51.2	55.6	46.3	50.1	55.9	51.2	48.3	51.3	51.2375	1.158			Multiple comparison:
	CCG	7.6	6.8	7.4	10.2	9.2	7.1			8.05	0.5488			sh-Ctrl vs sh-PITPNA: P<0.0001
	ESG	29.4	17.2	28.7	20.3	20.1	21.5	28.8		23.7143	1.922			OE-Ctrl vs OE-PITPNA: P=0.0008
		OE-Ctrl (n=5-8)												sh-Ctrl vs OE-Ctrl: P=0.8878
	ISG	17.1	17	20.4	18.2	17.4				18.02	0.6312
	MSG	66	65.1	64.2	66	67.7	61.4	62.5	60.5	64.175	0.886
	CCG	8.7	7.1	8.3	8.7	10.3	10.6	8.4	9.1	8.9	0.3969			CCG Summary: F=5.59, P=0.0039
	ESG	10.9	10.7	10.5	9.8	9.8	11.7	15.6		11.2857	0.7608			Multiple comparison:
		OE-PITPNA (n=6-8)												sh-Ctrl vs sh-PITPNA: P=0.0068
	ISG	13.4	10.6	15.2	12.4	12	13.7			12.8833	0.6462			OE-Ctrl vs OE-PITPNA: P=0.6874
	MSG	69.3	67.6	77.1	72.6	71	71.4			71.5	1.328			sh-Ctrl vs OE-Ctrl: P=0.6579
	CCG	7.2	5.6	6.8	7.2	8.8	9.1	4.5	3.6	6.6	0.6848
	ESG	10.1	10.4	3.3	6.6	0.8	10.4	12.7		7.75714	1.644			ESG Summary: F=18.51, P<0.0001
														Multiple comparison:
														sh-Ctrl vs sh-PITPNA: P=0.0207
														OE-Ctrl vs OE-PITPNA: P=0.4262
														sh-Ctrl vs OE-Ctrl: P=0.1278
5e	sh-Ctrl	sh-PITPNA	OE-PITPNA									sh-Ctrl (n=7)	Two-tailed unpaired Student’s t-test	sh-Ctrl vs sh-PITPNA: t=2.373, P=0.037
	1.55	0.98	2.18									sh-PITPNA (n=6)		sh-Ctrl vs OE-PITPNA: t=3.33, P=0.0076
	1.84	1.2	2.88									OE-PITPNA (n=5)		sh-PITPNA vs OE-PITPNA: t=0.2873, P=0.7804
	3.66	0.82	2.15
	1.21	0.88	2.27
	0.94	1.12	0.7
	2.08	0.74
		1.26
mean	1.88	1	2.036
SEM	0.160752	0.0283803	0.160802
5f

## Sheet: Figure 6
					Sample Size (n)	Statistical Test	Values
6b	sh-Ctrl (n=5)	sh-PITPNA (n=7)			sh-Ctrl (n=5)	Two-tailed unpaired Student’s t-test	sh-Ctrl vs sh-PITPNA: t=3.702, P=0.0041
	152.148	67.0571			sh-PITPNA (n=7)
	79.3352	47.74
	89.3611	46.4605
	58.1236	50.0182
	129.105	24.5888
		0.588804
		4.95983
mean	101.614	34.4876
SEM	17.1	9.436
6d	sh-Ctrl (n=23)	sh-PITPNA (n=10)
	0.74	0.21			sh-Ctrl (n=23)	Two-tailed unpaired Student’s t-test	sh-Ctrl vs sh-PITPNA: t=7.16, P<0.0001
	0.84	0.24			sh-PITPNA (n=10)
	0.7	0.63
	0.87	0.32
	0.69	0.44
	0.8	0.28
	0.76	0.65
	0.85	0.53
	0.85	0.11
	0.72	0.38
	0.73
	0.48
	0.61
	0.79
	0.74
	0.62
	0.76
	0.69
	0.63
	0.58
	0.79
	0.66
	0.83
mean	0.727391	0.379
SEM	0.02062	0.0574
6e	PIP Ctrl vs OE-PITPNA																		Control (n=3)	Two-tailed unpaired Student’s t-test	PIP 34:0: t=1.166, P=0.3085
	PIP Peak Areas NH4+ Adducts																		OE-PITPNA (n=3)		PIP 34:1: t=1.505, P=0.2069
		Internal Std 37:4, 20 ng	SUM	34 0	34 1	34 2	36 0	36 1	36 2	36 3	36 4	38 2	38 3	38 4	38 5	40 4	40 5				PIP 34:2: t=0.0527, P=0.9604
	Ctrl-1	90610	1559416	26359	167011	49736	23188	220582	244615	57000	54576	46311	195781	394279	79980						PIP 36:0: t=2.921, P=0.0432
	Ctrl-2	29895	225112	9659	16615	8012	6362	33976	31401	16153	10023	11259	23131	47431	11090						PIP 36:1: t=2.452, P=0.0703
	Ctrl-3	35395	421402	4790	26755	144112	4811	36846	51656	11416	11167	12371	25146	66135	9878	10155	6164				PIP 36:2: t=2.53, P=0.0646
	OE-PITPNA-1	24064	1529392	21265	109161	25895	20344	153847	223080	54644	57849	50001	231713	516372	65222						PIP 36:3: t=2.777, P=0.05
	OE-PITPNA-2	26574	1610130	21818	135714	36188	21266	211463	307309	66949	55157	52748	243633	382430	75455						PIP 36:4: t=2.346, P=0.0788
	OE-PITPNA-3	36628	911196	1048	15337	97397	13094	93187	122465	33599	23468	21003	89036	292763	52211	23016	33573				PIP 38:2: t=2.316, P=0.0815
	Normalized to Internal Standard																				PIP 38:3: t=2.469, P=0.069
			SUM	34 0	34 1	34 2	36 0	36 1	36 2	36 3	36 4	38 2	38 3	38 4	38 5	40 4	40 5				PIP 38:4: t=3.013, P=0.0394
	Ctrl-1		344.2	5.82	36.86	10.98	5.12	48.69	53.99	12.58	12.05	10.22	43.21	87.03	17.65						PIP 38:5: t=3.711, P=0.3604
	Ctrl-2		150.6	6.46	11.12	5.36	4.26	22.73	21.01	10.81	6.71	7.53	15.48	31.73	7.42
	Ctrl-3		238.11	2.71	15.12	81.43	2.72	20.82	29.19	6.45	6.31	6.99	14.21	37.37	5.58	5.74	3.48
	OE-PITPNA-1		1271.11	17.67	90.73	21.52	16.91	127.87	185.41	45.42	48.08	41.56	192.58	429.17	54.21
	OE-PITPNA-2		1211.79	16.42	102.14	27.24	16.01	159.15	231.28	50.39	41.51	39.7	183.36	287.82	56.79
	OE-PITPNA-3		497.55	0.57	8.37	53.18	7.15	50.88	66.87	18.35	12.81	11.47	48.62	159.86	28.51	12.57	18.33
	PI OE-Ctrl vs OE-PITPNA
	Peak Areas PI NH4 + adducts
		Internal Std 37:4 100 ng	SUM	34 0	34 1	34 2	36 0	36 1	36 2	36 3	38 1	38 2	38 3	38 4	38 5	40 4	40 5
	Ctrl-1	54618	2959733	57175	187371	51636	57206	233548	296831	78379	36906	100987	370359	1093706	141600	102499	105550
	Ctrl-2	119431	3814892	96752	172856	44408	134015	600714	306438	107545	84003	192180	479385	1199539	166843	130843	85072
	Ctrl-3	319983	7608801	106914	540023	125094	106656	903202	664940	252951	45311	237126	861905	2943549	438247	154019	166681
	OE-PITPNA-1	48461	4174248	53327	201290	38765	61914	271169	432567	105552	34617	107021	692398	1539005	210645	190188	176386
	OE-PITPNA-2	46215	3434017	59730	177088	43470	53586	266283	384276	96470	41165	124267	527070	1207429	138303	140560	129696
	OE-PITPNA-3	427680	7694870	79522	284599	83841	61475	341682	676632	189501	22352	131956	944690	3985353	491269	162105	200011
	Normalized to Internal Standard
			SUM	34 0	34 1	34 2	36 0	36 1	36 2	36 3	38 1	38 2	38 3	38 4	38 5	40 4	40 5
	Ctrl-1		5418.93	104.68	343.05	94.54	104.74	427.6	543.46	143.5	67.57	184.9	678.08	2002.45	259.25	187.66	193.25
	Ctrl-2		3194.23	81.01	144.73	37.18	112.21	502.98	256.58	90.05	70.34	160.91	401.39	1004.38	139.7	109.56	71.23
	Ctrl-3		2377.87	33.41	168.77	39.09	33.33	282.27	207.8	79.05	14.16	74.11	269.36	919.91	136.96	48.13	52.09
	OE-PITPNA-1		8613.66	110.04	415.37	79.99	127.76	559.56	892.61	217.81	71.43	220.84	1428.78	3175.77	434.67	392.46	363.98
	OE-PITPNA-2		7430.46	129.24	383.18	94.06	115.95	576.18	831.49	208.74	89.07	268.89	1140.46	2612.61	299.26	304.14	280.63
	OE-PITPNA-3		1799.21	18.59	66.54	19.6	14.37	79.89	158.21	44.31	5.23	30.85	220.89	931.85	114.87	37.9	46.77
	Fold change in PIP/PI
	OE-Ctrl				OE-PITPNA														Control (n=3)	Two-tailed unpaired Student’s t-test	t=2.88, P=0.045
	0.90395	0.670982		1.42507	2.10008	2.32089	3.93544												PITPNA OE (n=3)
6f	PIP sh-Ctrl vs sh-PITPNA																		sh-Control (n=4)	Two-tailed unpaired Student’s t-test	PIP 34:1: t=0.4875, P=0.6432
	PIP Peak Areas NH4+ Adducts																		sh-PITPNA (n=4)		PIP 34:2: t=0.0595, P=0.958
		Internal Std 37:4, 20 ng	SUM	34 0	34 1	34 2	36 0	36 1	36 2	36 3	36 4	38 2	38 3	38 4	38 5	40 4	40 5				PIP 36:0: t=0.2991, P=0.793
	sh-Ctrl-1	51241	481159		29152			24937	49368	34543			56611	208404	47592	10312	16458				PIP 36:1: t=0.42, P=0.6891
	sh-Ctrl-2	35036	590746		27560			22676	41001	33188			70749	300986	55278	10943	15876				PIP 36:2: t=0.0192, P=0.9853
	sh-Ctrl-3	30142	226346	3937	25434	30617	5645	21923	29401	7330	8056	7802	20554	46087	6189	6745	6628				PIP 36:3: t=0.0937, P=0.9284
	sh-Ctrl-4	104648	742751		18709	145594	2537	27116	33587	14558	35303	7395	61312	340602	38925	8456	8656				PIP 36:4: t=1.384, P=0.3006
	sh-PITPNA-1	31214	447909		17302			19109	31992	26311			45405	226109	42743	9276	11026				PIP 38:2: t=0.0728, P=0.9485
	sh-PITPNA-2	33931	461734		17305			19374	32601	25091			57043	229952	40362	8826	11857				PIP 38:3: t=0.0521, P=0.9601
	sh-PITPNA-3	62712	467814	11018	42112	36737	7329	45239	62788	19832	16847	15178	42734	124894	17904	13015	12186				PIP 38:4: t=0.1757, P=0.8663
	sh-PITPNA-4	111164	817132		35026	211547	4489	46505	47320	392	19609	11615	73714	316364	31261	9993	9297				PIP 38:5: t=0.0241, P=0.9815
	Normalized to Internal Standard																				PIP 40:4: t=0.137, P=0.8955
			SUM	34 0	34 1	34 2	36 0	36 1	36 2	36 3	36 4	38 2	38 3	38 4	38 5	40 4	40 5				PIP 40:5: t=0.2352, P=0.8219
	sh-Ctrl-1		187.8		11.38			9.73	19.27	13.48			22.1	81.34	18.58	4.02	6.42
	sh-Ctrl-2		337.22		15.73			12.94	23.41	18.95			40.39	171.82	31.56	6.25	9.06
	sh-Ctrl-3		150.19	2.61	16.88	20.32	3.75	14.55	19.51	4.86	5.35	5.18	13.64	30.58	4.11	4.48	4.4
	sh-Ctrl-4		141.95		3.58	27.83	0.48	5.18	6.42	2.78	6.75	1.41	11.72	65.09	7.44	1.62	1.65
	sh-PITPNA-1		286.99		11.09			12.24	20.5	16.86			29.09	144.88	27.39	5.94	7.06
	sh-PITPNA-2		272.16		10.2			11.42	19.22	14.79			33.62	135.54	23.79	5.2	6.99
	sh-PITPNA-3		149.19	3.51	13.43	11.72	2.34	14.43	20.02	6.32	5.37	4.84	13.63	39.83	5.71	4.15	3.89
	sh-PITPNA-4		147.01		6.3	38.06	0.81	8.37	8.51	0.07	3.53	2.09	13.26	56.92	5.62	1.8	1.67
	PI sh-Ctrl vs sh-PITPNA
	Peak Areas PI NH4 + adducts
		Internal Std 37:4 100 ng	SUM	34 0	34 1	34 2	36 0	36 1	36 2	36 3	38 1	38 2	38 3	38 4	38 5	40 4	40 5
	sh-Ctrl-1	158803	3823865	27054	118209	1311	18218	169356	283159	85101	559	50575	351440	2325288	235395	99368	55187
	sh-Ctrl-2	119696	5457864	53092	324851	17291	44295	445756	630504	147752	1115	125838	726389	2237170	373734	204311	111461
	sh-Ctrl-3	54618	2959733	57175	187371	51636	57206	233548	296831	78379	36906	100987	370359	1093706	141600	102499	105550
	sh-Ctrl-4	520299	13555546	58456	272250	139826	130919	746013	907587	311244		258104	1803483	6856959	1284116	393656	392933
	sh-PITPNA-1	117990	6407499	69200	455337	51115	49205	606281	805930	184003	3086	160519	870970	2461174	296834	245892	127940
	sh-PITPNA-2	133614	4945333	62156	379351	48923	50025	592299	758415	182741	5804	154266	904268	1077970	347449	257361	105691
	sh-PITPNA-3	91076	2832248	41551	129070	36628	74576	281598	241855	75207	33037	98312	373309	1132952	100185	100763	89179
	sh-PITPNA-4	361538	8300578	58651	322110	85536	82461	589592	629764	195492	26191	146347	1018230	4312831	459060	169170	171698
	Normalized to Internal Standard
			SUM	34 0	34 1	34 2	36 0	36 1	36 2	36 3	38 1	38 2	38 3	38 4	38 5	40 4	40 5
	sh-Ctrl-1		2407.93	17.04	74.44	0.83	11.47	106.65	178.31	53.59	0.35	31.85	221.31	1464.26	148.23	62.57	34.75
	sh-Ctrl-2		4559.76	44.36	271.4	14.45	37.01	372.41	526.75	123.44	0.93	105.13	606.86	1869.04	312.23	170.69	93.12
	sh-Ctrl-3		5418.93	104.68	343.05	94.54	104.74	427.6	543.46	143.5	67.57	184.9	678.08	2002.45	259.25	187.66	193.25
	sh-Ctrl-4		2605.34	11.24	52.33	26.87	25.16	143.38	174.44	59.82		49.61	346.62	1317.89	246.8	75.66	75.52
	sh-PITPNA-1		5430.52	58.65	385.91	43.32	41.7	513.84	683.05	155.95	2.62	136.04	738.17	2085.91	251.57	208.4	108.43
	sh-PITPNA-2		3701.2	46.52	283.91	36.62	37.44	443.29	567.61	136.77	4.34	115.46	676.77	806.78	260.04	192.61	79.1
	sh-PITPNA-3		3109.78	45.62	141.72	40.22	81.88	309.19	265.55	82.58	36.27	107.95	409.89	1243.97	110	110.64	97.92
	sh-PITPNA-4		2295.91	16.22	89.09	23.66	22.81	163.08	174.19	54.07	7.24	40.48	281.64	1192.91	126.97	46.79	47.49
	Fold change in PIP/PI
	sh-Ctrl				sh-PITPNA														sh-Control (n=4)	Two-tailed unpaired Student’s t-test	t=2.872, P=0.0284
	100.898	102.657	97.3435	99.7275	93.6449	69.56	90.8157	68.802											sh-PITPNA (n=4)

## Sheet: Figure 7
									Sample Size (n)	Statistical Test	Values
7b		T2D (n=3-4)				mean	SEM		T2D (n=3-4)	Two-tailed unpaired Student’s t-test	0 min: t=0.386, P=0.7128
	0 min	37.1875	38.4375	56.1458	27.6042	39.8438	5.948		T2D-PITPNA OE (n=3-4)		5 min: t=5.27, P>0.9999
	5 min	80	72.5	56.7708		69.7569	6.845				15 min: t=2.685, P=0.0363
	15 min	142.917	68.125	71.4583	90.8333	93.3333	17.27
		T2D-PITPNA OE (n=3-4)
	0 min	26.5625	63.5417	37.8125	12.3958	35.0781	10.82
	5 min	53.6458	105.104	50.5208		69.757	17.7
	15 min	295.938	143.125	169.479	175	195.885	34.07
7c	T2D (n=15)	T2D-PITPNA OE (n=15)							T2D (n=15)	Two-tailed unpaired Student’s t-test	t=6.851, P<0.0001
	0.82	0.88							T2D-PITPNA OE (n=15)
	0.76	0.84
	0.68	0.84
	0.61	0.83
	0.6	0.82
	0.58	0.82
	0.57	0.82
	0.56	0.81
	0.53	0.8
	0.53	0.79
	0.51	0.77
	0.49	0.77
	0.46	0.72
	0.44	0.71
	0.41	0.68
mean	0.57	0.793333
SEM	0.02937	0.01413
7f	Non (n=4)	T2D (n=4)	T2D-PITPNA OE (n=4)						Non (n=4)	Ordinary one-way ANOVA	Summary: F=40.85, P=0.0019
	3.86667	0.9	2.43333						T2D (n=4)	Turkey’s multiple comparisons test	Multiple comparison:
	3.6	1.1	2.25						T2D-PITPNA OE (n=4)		Non vs T2D: P=0.0068
	3.2	1.3	2.15								Non vs T2D-PITPNA OE: P=0.0418
	4.9	1.55	2.2								T2D vs T2D-PITPNA OE: P=0.0247
mean	3.89167	1.2125	2.25833
SEM	0.3629	0.139	0.06102
7g	Non (n=4)	T2D (n=4)	T2D-PITPNA OE (n=4)						Non (n=4)	Ordinary one-way ANOVA	Summary: F=10.2, P=0.0495
	9.6	3.7	4.75						T2D (n=4)	Turkey’s multiple comparisons test	Multiple comparison:
	7.05	3.9	7.1						T2D-PITPNA OE (n=4)		Non vs T2D: P=0.0235
	7.25	4.3	7.65								Non vs T2D-PITPNA OE: P=0.6311
	7.35	4	6.9								T2D vs T2D-PITPNA OE: P=0.0324
mean	7.8125	3.975	6.6
SEM	0.5991	0.125	0.6367
7h		Non (n=5)					mean	SEM	Non (n=5)	Ordinary one-way ANOVA	ISG Summary: F=12.59, P=0.0038
	ISG	14.3	14.25	17.8	18.15	17.5	16.4	0.8726	T2D (n=5)	Turkey’s multiple comparisons test	Multiple comparison:
	MSG	71.1	70.9667	69.55	65.3333	67.4667	68.8833	1.11	T2D-PITPNA OE (n=5)		Non vs T2D: P=0.0035
	CCG	6.6	6.9	6.85	9.05	6.45	7.17	0.4817			Non vs T2D-PITPNA OE: P=0.3567
	ESG	8	8.55	3.45	6.5	9.4	7.18	1.04			T2D vs T2D-PITPNA OE: P=0.0269
		T2D (n=5)
	ISG	24.1	23.1	22.35	27	23.5	24.01	0.7946			MSG Summary: F=27.71, P=0.0047
	MSG	55.6	61.4	59.25	61.0333	58.7667	59.21	1.03			Multiple comparison:
	CCG	5.3	5.4	4.9	6.2	5.4	5.44	0.2112			Non vs T2D: P=0.0124
	ESG	15	13.7	8.4	6	11	10.82	1.657			Non vs T2D-PITPNA OE: P=0.0213
		T2D-PITPNA OE (n=5)									T2D vs T2D-PITPNA OE: P=0.0104
	ISG	20.1	21.3	16.65	18.05	18.7	18.96	0.7965
	MSG	62.5	64.8667	64.5	63.2333	63.8	63.78	0.4329			CCG Summary: F=0.6778, P=0.6262
	CCG	5.6	5.55	6.15	5.3	7.65	6.05	0.4306			Multiple comparison:
	ESG	11.8	10.35	13.1	14.05	10.35	11.93	0.7339			Non vs T2D: P=0.0119
											Non vs T2D-PITPNA OE: P=0.4167
											T2D vs T2D-PITPNA OE: P=0.5409
											ESG Summary: F=3.797, P=0.0938
											Multiple comparison:
											Non vs T2D: P=0.1124
											Non vs T2D-PITPNA OE: P=0.0971
											T2D vs T2D-PITPNA OE: P=0.8798

## Sheet: Supplementary Figure 1
					Sample Size (n)	Statistical Test	Values				Sample Size (n)	Statistical Test	Values
S1b	Pitpna-WT	Pitpna-Mut			Ctrl-mimic (n=4)	Two-tailed unpaired Student’s t-test	Wild-type 3’UTR:				Ctrl-mimic (n=4)	Two-tailed unpaired Student’s t-test	Wild-type 3’UTR:
	0.962245	0.944868			375-mimic (n=4)		t=3.216, P=0.0182				375-mimic (n=4)		t=3.216, P=0.0182
	0.983962	1.04725					MUT 3’UTR:						MUT 3’UTR:
	0.962955	1.08974					t=0.0000, P=1.0000						t=0.0000, P=1.0000
	1.09084	0.918138
mean	1	1
SEM	0.0307	0.04085
	Pitpna-WT	Pitpna-Mut
	0.50013	0.851858
	0.638806	0.862023
	0.59248	1.17104
	0.571368	0.713913
mean	0.575696	0.899709
SEM	0.02886	0.09654
S1c	Antg-ctrl	Antg-375			Antg-ctrl (n=4)	Two-tailed unpaired Student’s t-test	t=11.88, P<0.0001
miR-375	1.07465	0.172899			Antg-375 (n=4)						Antg-ctrl (n=4)	Two-tailed unpaired Student’s t-test	t=11.88, P<0.0001,
	1.06099	0.181512									Antg-375 (n=4)
	1.01173	0.193802
	0.85263	0.345651
mean	1	0.223466
SEM	0.05095	0.04095
Pitpna	1.02431	1.26649
	0.968125	1.22502									Antg-ctrl (n=4)	Two-tailed unpaired Student’s t-test	t=7.901, P=0.0002
	1.04519	1.27565									Antg-375 (n=4)
	0.962373	1.18031
mean	1	1.23687
SEM	0.02054	0.02183
S1d
					S1e
S1f		WT				Mean	SEM				Wild type (n=4)	Two-tailed unpaired Student’s t-test	Pitpna: t=10.49, P<0.0001
	Pitpna	0.962279	1.03503	0.887465	1.11523	1	0.04881				Ins-Cre, Ago2flox/flox (n=4)		Cadm1: t=5.999, P=0.0010
	Cadm1	0.983197	1.1301	0.921466	0.965236	1	0.04526						Gphn: t=4.216, P=0.0056
	Gphn	1.05831	0.928859	1.05575	0.957074	1	0.03343
	Ago2	0.956503	1.09314	1.0663	0.884056	1	0.04865
		Ins-Cre, Ago2flox/flox
	Pitpna	1.86808	1.99097	2.10091	1.75999	1.92999	0.07397
	Cadm1	1.89485	1.42055	1.61604	1.64381	1.64381	0.09731
	Gphn	1.7505	1.55605	1.28563	1.32307	1.47881	0.1085
	Ago2	0.109707	0.21945	0.0653866	0.101315	0.123965	0.03325
S1g		Antg-Ctrl						Mean	SEM		Antg-Ctrl (n=6)	Two-tailed unpaired Student’s t-test	PI 36:1: t=8.052, P=0.0017
	PI 36:1	0.000107766	0.000169413	0.000199562	0.00018521	0.000181596	0.000157746	0.000166882	1.317e-05		antg-375 (n=6)		PI 36:2: t=5.832, P=0.003
	PI 36:2	0.000472956	0.00028824	0.000540614	0.000409181	0.000548929	0.000470734	0.000455109	3.943e-05				PI 36:3: t=2.811, P=0.059
	PI 36:3	0.000928499	0.000697975	0.000815601	0.000900561	0.000828436	0.000859264	0.000838389	3.304e-05				PI 36:4: t=4.013, P=0.019
	PI 36:4	0.00447194	0.00324626	0.00422466	0.00422421	0.00446917	0.00406751	0.00411729	0.0001856				PI 38:1: t=1.873, P=0.16
	PI 38:1	3.95508e-05	8.96052e-05	5.22511e-05	0	6.64358e-05	4.03392e-05	4.80303e-05	1.228e-05				PI 38:2: t=4.933, P=0.0087
	PI 38:2	0.000642665	0.000431675	0.000468812	0.000551419	0.000573204	0.000415036	0.000513802	3.655e-05				PI 38:3: t=3.898, P=0.016
	PI 38:3	0.0104891	0.00789019	0.00911056	0.00999227	0.0120789	0.00998554	0.00992442	0.0005707				PI 38:4: t=3.088, P=0.034
	PI 38:4	0.0788866	0.0583725	0.0610967	0.0675387	0.0890049	0.0707394	0.0709398	0.004676				PI 38:5: t=3.742, P=0.019
	PI 38:5	0.00768084	0.00681079	0.00802485	0.00790348	0.00942696	0.00739814	0.00787418	0.0003573				PI 38:6: t=1.885, P=0.18
	PI 38:6	0.000329686	0.000365277	0.000452516	0.000357849	0.000370137	0.000413214	0.000381447	1.797e-05				PI 40:4: t=2.692, P=0.078
	PI 40:4	0.00117259	0.000755381	0.000929705	0.000959926	0.00124043	0.000973337	0.00100523	7.177e-05				PI 40:5: t=4.664, P=0.0088
	PI 40:5	0.00283139	0.00226304	0.00259333	0.00250497	0.00317644	0.00257753	0.00265778	0.0001277				PI 40:6: t=2.874, P=0.048
	PI 40:6	0.000528558	0.000472663	0.000480134	0.000516755	0.000770054	0.000743757	0.00058532	5.505e-05
		antg-375
	PI 36:1	0.00044036	0.000315996	0.000411229	0.000358388	0.00040199	0.000308863	0.000372804	2.192e-05
	PI 36:2	0.00103092	0.000990847	0.000792384	0.000855066	0.00110863	0.000671272	0.000908186	6.694e-05
	PI 36:3	0.000994916	0.00101316	0.00129354	0.000883653	0.00116677	0.000904654	0.00104278	6.476e-05
	PI 36:4	0.00854606	0.00656687	0.00617808	0.00643785	0.00583123	0.00457963	0.00635662	0.0005263
	PI 38:1	7.26284e-05	8.06103e-05	3.79281e-05	8.386e-05	0.000144912	7.86779e-05	8.31028e-05	1.414e-05
	PI 38:2	0.00143843	0.000804652	0.00096584	0.000947122	0.00109336	0.000836108	0.00101425	9.464e-05
	PI 38:3	0.0186562	0.0151778	0.0145203	0.0142004	0.0140998	0.0106784	0.0145555	0.001042
	PI 38:4	0.12198	0.0979289	0.0977721	0.0948554	0.0948555	0.0700448	0.0962395	0.006727
	PI 38:5	0.0140062	0.0107288	0.0106601	0.0105015	0.0104085	0.00870151	0.0108344	0.0007058
	PI 38:6	0.000623064	0.000397136	0.000560496	0.000530054	0.000281903	0.000500163	0.000482136	5.031e-05
	PI 40:4	0.00245142	0.00156076	0.00138023	0.0015843	0.00137462	0.00103391	0.00156421	0.0001948
	PI 40:5	0.00488203	0.0047404	0.00411659	0.00411978	0.00359874	0.00307068	0.00408804	0.0002788
	PI 40:6	0.00104635	0.00113217	0.000836428	0.000613243	0.000965722	0.000666062	0.000876662	8.512e-05
	total PI antg-Ctrl	0.108582	0.081853	0.088989	0.096045	0.122736	0.098842	0.0995078	0.005935		antg-Ctrl (n=6)	Two-tailed unpaired Student’s t-test	PI total: t=3.444, P=0.0063
	total PI antg-375	0.176169	0.141438	0.139525	0.135971	0.135332	0.102075	0.138418	0.009612		antg-375 (n=6)
S1i

## Sheet: Supplementary Figure 2
					Sample Size (n)	Statistical Test	Values
S2b	WT (n=5)	Pitpna KO (n=5)			WT (n=5)	Two-tailed unpaired Student’s t-test	Insulin+ cells: t=4.673, P=0.0016
Insulin+ cells	29	19.75			Pitpna KO (n=5)
	26.25	19
	22	19.5333
	29.75	18.66
	31.4	13
mean	27.68	17.9887
SEM	1.646	1.262
S2b	WT (n=5)	Pitpna KO (n=5)			WT (n=5)	Two-tailed unpaired Student’s t-test	Islet number: t=2.53, P=0.0353
Islet number	0.285	0.035			Pitpna KO (n=5)
	0.15	0.12
	0.11	0.12
	0.225	0.105
	0.16	0.11
mean	0.186	0.098
SEM	0.03088	0.01602
					WT (n=7)	Two-tailed unpaired Student’s t-test	Insulin content: t=2.289, P=0.041
S2c	WT (n=7)	Pitpna KO (n=7)			Pitpna KO (n=7)
insulin content	116.3	115.1
	149.1	104.8
	155.1	108.8
	125.6	132.9
	112.5	99.6
	115	111.2
	151.3	120
mean	132.129	113.2
SEM	7.163	4.131
S2c	WT (n=12)	Pitpna KO (n=8)			WT (n=12)	Two-tailed unpaired Student’s t-test	Proinsulin content: t=2.067, P=0.0425
Porins.ontent	0.76	2.52			Pitpna KO (n=8)
	1.74	2.03
	1.17	1.54
	1.18	2.08
	1.38	1.53
	1.22	1.29
	1.51	1.12
	0.8	1.05
	0.68
	1.8
	1.1
	1.28
mean	1.21833	1.645
SEM	0.1037	0.1834
S2d	WT (n=5)	Pitpna KO (n=5)			WT (n=5)	Two-tailed unpaired Student’s t-test	glucagon+ cells: t=0.2942, P=0.7761
Gcg+ cells	7.3	7.7			Pitpna KO (n=5)
	10.1	10.9
	8	9.5
	11.1	10.2
	9.3	8.8
mean	9.16	9.42
SEM	0.6882	0.5544
S2d	WT (n=5)	Pitpna KO (n=5)			WT (n=5)	Two-tailed unpaired Student’s t-test	Somatostatin+ cells: t=0.3152, P=0.7606
Som+ cells	4.1	4.7			Pitpna KO (n=5)
	2.9	4.4
	3.8	3.5
	3.8	4.9
	5.1	3
mean	3.94	4.1
SEM	0.353	0.3647
S2f	WT (n=5)	Pitpna KO (n=5)
Docked vesicles	3	2			WT (n=5)	Two-tailed unpaired Student’s t-test	Docked vesicles: t=3.612, P=0.0225
	5	2.9			Pitpna KO (n=15)
	3.4	3
	4.1	2.5
	3.2	2.6
mean	3.74	2.6
SEM	0.2984	0.1438
S2f	WT (n=5)
	ISG	MSG	ESG
	16.35	63.35	20.3		WT (n=5)	Two-tailed unpaired Student’s t-test	ISG: t=6.45, P=0.0002
	15.85	64.6	19.55		Pitpna KO (n=5)		MSG: t=3.829, P=0.005
	15.3	60.75	23.95				ESG: t=1.552, P=0.1593
	18.35	57.55	24.1
	18.8	54.95	26.25
mean	16.93	60.24	22.83
SEM	0.6954	1.791	1.259
	Pitpna KO (n=5)
	20.95	42.85	36.2
	22.75	49.85	27.4
	23.9	46.4	29.7
	25	53.25	21.75
	23.2	54.75	22.05
mean	23.16	49.42	27.42
SEM	0.6703	2.186	2.676
S2g	Length	WT	Pitpna KO
	100	1.1	2.9
	110	0.7	1.1
	120	0.8	1.5
	130	1	1.9
	140	1	2.2
	150	1.3	2.1
	160	2.5	2.5
	170	2.4	2.6
	180	2	3
	190	1.5	3.3
	200	2	5.5
	210	3	7
	220	2.9	7.2
	230	3	8.1
	240	4	5.2
	250	6.5	4.8
	260	8.7	4.2
	270	9.2	4.1
	280	8.8	4.1
	290	4.5	3.2
	300	3.2	2.5
	310	2	1.5
	320	2.5	1
	330	3	1.1
	340	2	1
	350	2.1	1.5
	360	1	1.3
	370	1	0.9
	380	2	0.8
	390	2	1.1
	400	1.1	1.2
	410	1.5	1
	420	0.8	1.6
	430	0.7	0.8
	440	1.2	1
	450	0.8	1
	460	0.9	1
	470	0.6	0.8
	480	0.8	0.7
	490	0.5	0.8
	500	3.4	0.9
S2i	WT (n=5)	Pitpna KO (n=5)			WT (n=5)	Two-tailed unpaired Student’s t-test	TUNEL+ insulin cells: t=12.25, P<0.0001
TUNEL+ insulin cells	0.1	3			Pitpna KO (n=5)
	0.2	3.9
	0.15	2.5
	0.2	3.6
	0.4	3.2
mean	0.21	3.24
SEM	0.05099	0.2421
S2j	WT (n=5)	Pitpna KO (n=5)			WT (n=5)	Two-tailed unpaired Student’s t-test	TUNEL+ Gcg cells: t=0.7184, P=0.4929
TUNEL+ Gcg cells	0.5	0.4			Pitpna KO (n=5)
	0.1	0.3
	0.2	0.5
	0.4	0.6
	0.3	0.1
mean	0.3	0.38
SEM	0.07071	0.08602
S2l	WT (n=7)	Pitpna KO (n=7)			WT (n=7)	Two-tailed unpaired Student’s t-test	Ki67+ Ins+ cells: t=1.989, P=0.0701
Ki67+ Ins+ cells	5.4	4.2			Pitpna KO (n=7)
	5.2	5.1
	5.4	4.2
	5.2	5.1
	6.2	3.8
	4.3	5.7
	5.1	2.8
mean	5.25714	4.41429
SEM	0.2114	0.3674

## Sheet: Supplementary Figure 3
									Sample Size (n)	Statistical Test	Values
S3a	si-Ctrl (n=4)	si-Pitpna (n=4)
	0.981647	0.528879							si-Ctrl (n=4)	Two-tailed unpaired Student’s t-test	t=5.906, P=0.0010
	0.921142	0.17028							si-Pitpna (n=4)
	0.999338	0.528377
	1.09787	0.512702
mean	1	0.43506
SEM	0.03667	0.08834
S3b
S3c		si-Ctrl (n=4)				mean	SEM		si-Ctrl (n=4)	Two-tailed unpaired Student’s t-test	5.5 mM: t=0.8533, P=0.4262
	5.5 mM Glu	1.37805	0.406066	0.310118	0.842386	0.734155	0.2439		si-Pitpna (n=4)		10 mM: t=3.683, P=0.0103
	10 mM Glu	1.50393	2.12247	1.99799	2.13539	1.93994	0.1486				25 mM: t=2.744, P=0.0335
	25 mM Glu	5.86388	3.36052	3.7247	5.22206	4.54279	0.5968
		si-Pitpna (n=4)
	5.5 mM Glu	0.781197	0.495327	0.361559	0.406061	0.511036	0.09425
	10 mM Glu	1.49281	0.532692	1.1548	0.790378	0.992669	0.2099
	25 mM Glu	3.7546	1.87593	1.86842	2.50928	2.50206	0.4437
S3d		si-Ctrl (n=4)				mean	SEM		si-Ctrl (n=4)	Two-tailed unpaired Student’s t-test	5.5 mM: t=1.65, P=0.15
	5.5 mM Glu	13.12	20.44	30.44	18.78	20.695	3.606		si-Pitpna (n=4)		10 mM: t=1.611, P=0.1584
	10 mM Glu	28.02	18.78	19.9	16.84	20.885	2.461				25 mM: t=3.303, P=0.0163
	25 mM Glu	11.02	19.86	14.82	13.78	14.87	1.846
		si-Pitpna (n=4)
	5.5 mM Glu	11.7	14.98	14.88	16.5	14.515	1.009
	10 mM Glu	11.12	20.8	12.92	17.46	15.575	2.194
	25 mM Glu	6.52	8.06	9.12	9.7	8.35	0.6981
S3e	OE-Ctrl (n=4)	OE-Pitpna (n=4)							OE-Ctrl (n=4)	Two-tailed unpaired Student’s t-test	t=6.764, P=0.0005
	0.801695	250.123							OE-Pitpna (n=4)
	0.718327	144.848
	1.39485	237.244
	1.08513	145.279
mean	1	194.374
SEM	0.1532	28.59
S3f
S3g		OE-Ctrl (n=5)					mean	SEM	OE-Ctrl (n=5)	Two-tailed unpaired Student’s t-test	5.5 mM: t=3.982, P=0.0041
	5.5 mM Glu	1.53	1.29	1.64	1.89	1.38	1.546	0.105	OE-Pitpna (n=5)		10 mM: t=3.51, P=0.008
	10 mM Glu	1.68	1.61	1.74	1.82	2.1	1.79	0.08485			25 mM: t=4.2379, P=0.0029
	25 mM Glu	3.69	3.45	4.41	4.25	3.92	3.944	0.1761
		OE-Pitpna (n=5)
	5.5 mM Glu	2.1	2.24	2.01	1.88	1.94	2.034	0.06321
	10 mM Glu	2.96	1.95	2.67	2.21	2.81	2.52	0.1899
	25 mM Glu	4.36	4.98	5.15	5.5	5.21	5.04	0.1896
S3h		OE-Ctrl (n=3)			mean	SEM			OE-Ctrl (n=3)	Two-tailed unpaired Student’s t-test	5.5 mM: t=0.5385, P=0.6188
	5.5 mM Glu	9.525	14.779	13.17	12.4913	1.554			OE-Pitpna (n=3)		10 mM: t=2.709, P=0.0536
	10 mM Glu	12.3819	14.2208	10.543	12.3819	1.062					25 mM: t=3.975, P=0.0165
	25 mM Glu	18.9165	4.59938	15.4029	12.9729	4.308
		OE-Pitpna (n=3)
	5.5 mM Glu	4.56654	19.5733	22.7257	15.6218	5.602
	10 mM Glu	18.5553	16.7821	25.7796	20.3723	2.752
	25 mM Glu	36.2876	25.1557	32.4456	31.2963	3.264

[truncated: 5 more sheets: Supplementary Figure 4, Supplementary Figure 5, Supplementary Figure 6, Supplementary Data File 1, Supplementary Data File 2]
